# Supplementary material for: Self-Crosslinked Ellipsoidal Poly(Tannic Acid) Particles for Bio-Medical Applications
Source: Molecules. 2021 Apr 22;26(9):2429. doi: 10.3390/molecules26092429 (PMC8122271; doi:10.3390/molecules26092429)
Supplement: Supplementary file 1 [file molecules-26-02429-s001.zip]

Archive with 1 entries (1 files):
- molecules-1185421-supplementary.pdf
